# Supplementary material for: Using estimated probability of pre-diagnosis behavior as a predictor of cancer survival time: an example in esophageal cancer
Source: BMC Med Res Methodol. 2020 Apr 3;20:74. doi: 10.1186/s12874-020-00957-5 (PMC7118984; doi:10.1186/s12874-020-00957-5)
Supplement: Supplementary file 3 — Additional file 3:Table S3. Relationship Between Adjusted Variables and Survival Time. [file 12874_2020_957_MOESM3_ESM.xlsx]

## Sheet: Sheet1
Table S3. Relationship Between Adjusted Variables and Survival Time
	Relationship with survival time
	HR	95% CI	Pseudo R2
Age
per additional 5 year age category	1.09	1.09,1.09	0.026
Cancer stage
- Stage I	1
- Stage II	1.17	1.13,1.22
- Stage III	1.58	1.52,1.64
- Stage IV	3.34	3.23,3.46
- Unknown	2.5	2.41,2.60	0.151
Abbreviations: CI, confidence interval; HR, hazard ratio
