# Supplementary material for: Using estimated probability of pre-diagnosis behavior as a predictor of cancer survival time: an example in esophageal cancer
Source: BMC Med Res Methodol. 2020 Apr 3;20:74. doi: 10.1186/s12874-020-00957-5 (PMC7118984; doi:10.1186/s12874-020-00957-5)
Supplement: Supplementary file 4 — Additional file 4:Table S4. Association Between Survival Time and 5-Year Pre-Diagnosis Health Behavior. [file 12874_2020_957_MOESM4_ESM.xlsx]

## Sheet: Sheet1
Table S4. Association Between Survival Time and 5-Year Pre-Diagnosis Health Behaviour.
	All Oesophageal cancer				ESCC				EAC
Health behaviour	5 year lag, adjusted b				5 year lag, adjusted b				5 year lag, adjusted b
	HRa	95% CI	P value		HRa	95% CI	P value		HRa	95% CI	p-value
Current smoker	1.18	1.17,1.20	<0.001		1.19	1.16,1.22	<0.001		1.18	1.16,1.21	<0.001
Alcohol - Heavy drinking	0.98	0.90,1.06	0.568		0.85	0.75,0.98	0.026		1.05	0.95,1.16	0.343
Alcohol - Binge drinking	1	0.97,1.03	0.818		0.97	0.92,1.02	0.21		1.01	0.97,1.05	0.515
Current smoking and alcohol consumption	1.75	1.64,1.87	<0.001		1.68	1.51,1.88	<0.001		1.79	1.65,1.94	<0.001
Undertook exercise in past 30 days other than regular job	0.81	0.80,0.83	<0.001		0.79	0.77,0.82	<0.001		0.83	0.81,0.85	<0.001
Obese	1.07	1.05,1.09	<0.001		1.08	1.04,1.11	<0.001		1.07	1.04,1.10	<0.001
Abbreviations: CI, confidence interval; EAC, esophageal adenocarcinoma; ESCC, esophageal squamous cell carcinoma; HR, hazard ratio
a The hazard ratio describes the impact of a 0.1 increase in the probability of having the specified health behaviour.
b Adjusted for age and cancer stage at diagnosis
