# Supplementary material for: Using estimated probability of pre-diagnosis behavior as a predictor of cancer survival time: an example in esophageal cancer
Source: BMC Med Res Methodol. 2020 Apr 3;20:74. doi: 10.1186/s12874-020-00957-5 (PMC7118984; doi:10.1186/s12874-020-00957-5)
Supplement: Supplementary file 5 — Additional file 5:Table S5. Logistic Regression Models Predicting Health Behaviors from Demographic Variables. [file 12874_2020_957_MOESM5_ESM.xlsx]

## Sheet: Sheet1
Table S5. Logistic regression models predicting health behaviours from demographic variables.
	Year	Age (5 year categories)	Sex	Married	Race- black	Race – Americian native	Race – Asian pacific	Age by sex	Age by married	Sex by married
Current smoking	-0.0224	-0.1218	-0.2229	-1.1577	-0.0867	0.4801	-0.7785	-0.0076	0.0237	0.1009
Undertook exercise in past 30 days other than regular job	0.0007	-0.08	-0.1807	0.2287	-0.3992	-0.3856	-0.1156	-0.0015	0.0054	0.0153
Obese	0.0341	-0.0428	0.0473	0.4698	0.5654	0.4089	-1.0469	0.0124	0.0148	-0.4166
Alcohol - binge drinking	0.0298	-0.249	-0.9603	-0.7847	-0.5513	-0.07	-0.8542	-0.0055	0.0494	-0.0261
Alcohol - heavy drinking	0.0231	-0.1333	-0.615	-1.7313	-0.5986	-0.0407	-0.9449	0.0171	0.0831	0.3203
Current smoking and alcohol consumption	-0.016	-0.1671	-1.2999	-1.2934	-0.2675	0.1399	-0.9132	0.0138	0.0364	0.1058
Year and age are treated as numeric. All other variables are binary (dummy) variables.
Figure S1a Histogram displaying the predicted values from the logistic model which predicts current smoking using the demographic variables
Figure S1b Histogram displaying the predicted values from the logistic model which predicts Alcohol - binge drinking using the demographic variables
Figure S1c Histogram displaying the predicted values from the logistic model which predicts Alcohol - heavy drinking using the demographic variables
Figure S1d. Histogram displaying the predicted values from the logistic model which predicts current smoking and alcohol using the demographic variables
Figure S1e. Histogram displaying the predicted values from the logistic model which predicts undertook exercise in past 30 days other than regular job using the demographic variables
Figure S1f. Histogram displaying the predicted values from the logistic model which predicts obese using the demographic variables
